# Supplementary material for: Dipeptidyl-Aminopeptidases 8 and 9 Regulate Autophagy and Tamoxifen Response in Breast Cancer Cells
Source: Cells. 2023 Aug 10;12(16):2031. doi: 10.3390/cells12162031 (PMC10453625; doi:10.3390/cells12162031)
Supplement: Supplementary file 1 [file cells-12-02031-s001.zip]

Archive with 1 entries (1 files):
- cells-2488338-supplementary.pdf
